# Supplementary material for: A multi-state dynamic process confers mechano-adaptation to a biological nanomachine
Source: Nat Commun. 2022 Sep 10;13:5327. doi: 10.1038/s41467-022-33075-5 (PMC9464220; doi:10.1038/s41467-022-33075-5)
Supplement: Supplementary file 4 — Source Data [file 41467_2022_33075_MOESM4_ESM.xlsx]

## Sheet: Fig_1C_Experiments
tau	P
1.51515	0.0721875
4.54545	0.0551495
7.57576	0.0336277
10.6061	0.0264538
13.6364	0.0165897
16.6667	0.0147962
19.697	0.0130027
22.7273	0.0107609
25.7576	0.00896739
28.7879	0.00627717
31.8182	0.00538043
34.8485	0.00269022
37.8788	0.0044837
40.9091	0.00538043
43.9394	0.00313859
46.9697	0.00224185
50	0.000896739
53.0303	0.00134511
56.0606	0.00224185
59.0909	0.00313859
62.1212	0.00358696
65.1515	0.00134511
68.1818	0.00313859
71.2121	0.00313859
74.2424	0.00224185
77.2727	0.00044837
80.303	0.00224185
83.3333	0.00179348
86.3636	0.00044837
89.3939	0.00134511
92.4242	0.00134511
95.4545	0.000896739
98.4848	0.00134511
101.515	0.00044837
104.545	0.00044837
107.576	0.00224185
110.606	0.000896739
113.636	0.00134511
116.667	0.00134511
119.697	0
122.727	0.00044837
125.758	0.00044837
128.788	0.00179348
131.818	0.000896739
134.848	0.00044837
137.879	0.000896739
140.909	0.00044837
143.939	0.00044837
146.97	0
150	0
153.03	0.00044837
156.061	0.000896739
159.091	0.00044837
162.121	0.00044837
165.152	0.00134511
168.182	0.00044837
171.212	0
174.242	0
177.273	0
180.303	0
183.333	0
186.364	0.00044837
189.394	0
192.424	0
195.455	0.000896739
198.485	0

## Sheet: Fig_1C_Theory_k_off_0.0005
tau	P
1.1	0.038358
3.1	0.0343203
5.1	0.0373486
7.1	0.0272544
9.1	0.0296097
11.1	0.0296097
13.1	0.0208614
15.1	0.0158143
17.1	0.0211978
19.1	0.0168237
21.1	0.0171602
23.1	0.0154778
25.1	0.0174966
27.1	0.0168237
29.1	0.0141319
31.1	0.0104307
33.1	0.0104307
35.1	0.0077389
37.1	0.00672948
39.1	0.00538358
41.1	0.00504711
43.1	0.00403769
45.1	0.00605653
47.1	0.00471063
49.1	0.00504711
51.1	0.00740242
53.1	0.00437416
55.1	0.00538358
57.1	0.00471063
59.1	0.00302826
61.1	0.00336474
63.1	0.00370121
65.1	0.00403769
67.1	0.00269179
69.1	0.00370121
71.1	0.00302826
73.1	0.00201884
75.1	0.00235532
77.1	0.00370121
79.1	0.0013459
81.1	0.000336474
83.1	0.00235532
85.1	0.00269179
87.1	0.00168237
89.1	0.00168237
91.1	0.000672948
93.1	0.00100942
95.1	0.000672948
97.1	0.000336474
99.1	0.000336474
101.1	0
103.1	0.000336474
105.1	0.000672948
107.1	0.00168237
109.1	0.000672948
111.1	0.000336474
113.1	0.000336474
115.1	0.00168237
117.1	0.000336474
119.1	0.000672948
121.1	0.000336474
123.1	0.000672948
125.1	0
127.1	0.000672948
129.1	0.000336474
131.1	0
133.1	0.000672948
135.1	0.000336474
137.1	0.000336474
139.1	0
141.1	0.000336474
143.1	0.000336474
145.1	0.000672948
147.1	0
149.1	0.000336474
151.1	0.000672948
153.1	0.000336474
155.1	0.000336474
157.1	0.00100942
159.1	0
161.1	0.000336474
163.1	0
165.1	0
167.1	0
169.1	0.000336474
171.1	0
173.1	0
175.1	0
177.1	0
179.1	0
181.1	0
183.1	0
185.1	0
187.1	0.000336474
189.1	0
191.1	0
193.1	0
195.1	0
197.1	0
199.1	0
201.1	0
203.1	0
205.1	0
207.1	0
209.1	0
211.1	0
213.1	0
215.1	0
217.1	0
219.1	0
221.1	0
223.1	0
225.1	0
227.1	0
229.1	0
231.1	0
233.1	0
235.1	0.000336474

## Sheet: Fig_1C__Theory_k_off_0.05
Fig1C	P
1.1	0.100401
3.1	0.0723098
5.1	0.0609394
7.1	0.0447384
9.1	0.0347057
11.1	0.0302467
13.1	0.0214031
15.1	0.016201
17.1	0.0153835
19.1	0.0124108
21.1	0.0116677
23.1	0.00862069
25.1	0.00780321
27.1	0.00758026
29.1	0.00698573
31.1	0.00431034
33.1	0.00460761
35.1	0.00356718
37.1	0.00304697
39.1	0.00222949
41.1	0.00193222
43.1	0.00215517
45.1	0.00208086
47.1	0.00185791
49.1	0.00170927
51.1	0.00170927
53.1	0.00133769
55.1	0.00178359
57.1	0.00141201
59.1	0.000817479
61.1	0.00118906
63.1	0.000966112
65.1	0.00104043
67.1	0.000668847
69.1	0.000891795
71.1	0.000743163
73.1	0.000520214
75.1	0.00059453
77.1	0.000891795
79.1	0.000297265
81.1	7.43163e-05
83.1	0.000520214
85.1	0.000668847
87.1	0.000371581
89.1	0.000371581
91.1	0.000148633
93.1	0.000371581
95.1	0.000148633
97.1	7.43163e-05
99.1	7.43163e-05
101.1	0
103.1	7.43163e-05
105.1	0.000148633
107.1	0.000371581
109.1	0.000148633
111.1	7.43163e-05
113.1	7.43163e-05
115.1	0.000371581
117.1	7.43163e-05
119.1	0.000148633
121.1	7.43163e-05
123.1	0.000148633
125.1	0
127.1	0.000148633
129.1	7.43163e-05
131.1	0
133.1	0.000148633
135.1	7.43163e-05
137.1	7.43163e-05
139.1	0
141.1	7.43163e-05
143.1	7.43163e-05
145.1	0.000148633
147.1	0
149.1	7.43163e-05
151.1	0.000148633
153.1	7.43163e-05
155.1	7.43163e-05
157.1	0.000222949
159.1	0
161.1	7.43163e-05
163.1	0
165.1	0
167.1	0
169.1	7.43163e-05
171.1	0
173.1	0
175.1	0
177.1	0
179.1	0
181.1	0
183.1	0
185.1	0
187.1	7.43163e-05
189.1	0
191.1	0
193.1	0
195.1	0
197.1	0
199.1	0
201.1	0
203.1	0
205.1	0
207.1	0
209.1	0
211.1	0
213.1	0
215.1	0
217.1	0
219.1	0
221.1	0
223.1	0
225.1	0
227.1	0
229.1	0
231.1	0
233.1	0
235.1	7.43163e-05

## Sheet: Fig_3A_Experiments
NumberOfStatorUnits	MeanTau
0	24.3291
1	7.9854
2	6.80815
3	15.2979
4	14.8708
5	21.1936
6	22.7666
7	43.3393
8	32.0789

## Sheet: Fig_3A_Theory
NumberOfStatorUnits	MeanTau
0	26.829
1	9.23527
2	9.47493
3	11.5479
4	7.20414
5	21.9435
6	24.183
7	44.3392
8	34.9122

## Sheet: Fig_3B_Experiments
NumberOfStatorUnits	Fplus
0	1
1	0.859056
2	0.791075
3	0.805889
4	0.880768
5	0.866361
6	0.817863
7	0.754757
8	0.628332

## Sheet: Fig_3B_Theory
NumberOfStatorUnits	Fplus
0	1
1	0.794116
2	0.724518
3	0.671143
4	0.715183
5	0.629344
6	0.627922
7	0.605403
8	0.612098

## Sheet: Fig_3C_Experiments
NumberOfStatorUnits	NormalizedVariance
0	1.45668
1	2.19314
2	2.07401
3	3
4	1.82491
5	2.39892
6	1.98736
7	1.63538
8	1.68412

## Sheet: Fig_3C_Theory
NumberOfStatorUnits	NormalizedVariance
0	1.59206
1	1.3213
2	1.48375
3	1.66245
4	1.44043
5	1.94946
6	1.98736
7	2.1769
8	2.11733

## Sheet: Fig_4
NumberOfStatorUnits	Kon
0	0.00390758
1	0.0110551
2	0.0131896
3	0.00677046
4	0.00856026
5	0.00687232
6	0.00728358
7	0.00453031
8	0.00660215
